# Supplementary material for: Genome-Wide Identification, Expression Profiling, and Characterization of Cyclin-like Genes Reveal Their Role in the Fertility of the Diamondback Moth
Source: Biology (Basel). 2022 Oct 12;11(10):1493. doi: 10.3390/biology11101493 (PMC9598266; doi:10.3390/biology11101493)
Supplement: Supplementary file 1 [file biology-11-01493-s001.zip]

Archive with 7 entries (7 files):
- SI Figures.pdf
- Table S1.pdf
- Table S2.xlsx
- Table S3.xlsx
- Table S4.xlsx
- Table S5.xlsx
- Table S6.xlsx
