# Supplementary material for: Genome-Wide Identification, Expression Profiling, and Characterization of Cyclin-like Genes Reveal Their Role in the Fertility of the Diamondback Moth
Source: Biology (Basel). 2022 Oct 12;11(10):1493. doi: 10.3390/biology11101493 (PMC9598266; doi:10.3390/biology11101493)
Supplement: Supplementary file 1 [file biology-11-01493-s001.zip › Table S2.xlsx]

## Sheet: Sheet1
ID	Protein sequence	Gene sequence	CDS sequence
Px006186	MASSSRSETNKVVCYAHPDSPLIEDYRAGDMICSECGLVVGDRVIDVGSEWRTFSNEKSGVDPSRVGGPENPLLSGGDLSTIIGPGRGDASFDSFGVSKYQNRRTISSTDRALINAFREINTMADRINLPKTIVDRANNLFKQVHDGKNLKGRANDAIASACLYIACRQEGVPRTFKEICAVSKISKKEIGRCFKLILKALETSVDLITTADFMSRFCSNLGLPNSVQRAATHIARKAGELDIVSGRSPISVAAAAIYMASQASEDKRSQKEIGDIAGVADVTIRQSYKLMYPFAAKLFPDDFKFATPIEYLPQM
Px004935	MHRFYAFHSFTQFHRNSIAAAALFLAAKVEEQPRKLEYVIKVAHVCLHRGERGDAVSQLTTEQYQEQAQDLVFNENVLLQTLGFDVAIDHPHTHVVRTCHLVKAPKDLAQTSYFMASNSLHLTTMCLQYRPTVVACFCIHLASKWSNWAIPQSSEGRHWFSYVDRSVTAELLERLTAEFLHIFDKCPSRLKKKMKTMSNNKVPQRTRPPSLYSPENATAPAVAATSSVPQRRPQEQRPAPRPPHRPKEPPPAPAPDARVRDMQPPAILSPFSSPPPKEHKPRQRQPSNSEPELVPVVKKLDETPGYENLLRDSQRSSQVRRPPEQKRPEPTIPPSRPLNGIETDPTLVSNLLKESLAKPAPITVQVEKRSPEEVKREVKREPVIEPPPVVVPPVVVDPP…
Px008001	MERSTGNMIVPALKQMQLWNPQLNLHHKSSLHHHSKLILRDYPTTQLEGPRNFWQSSHHQQWILDKQDLIRDRQHDLGILSEEEYQKIFNFFASIIQVLGEQLKLRQQVIATATVYFKRFYARNSLKCIDPLLLAPTCVFLASKVEEFGVISNSRLITTCQTVIKNKFSYAYGQQEFPYGTNHILECEFYLLENLDCCLIVYQPYRPLLLFVQDIGQDENNNLLTYSWRIINDSLRTDVSLLFPPYQIAIAAMHIACVMLGRENHKPWFAELNVDMDKIQEIVRAIINLYEMWKSYDEKKEIQGLLGKMPKPKPAPQR
Px005787	MDLSCGENISTSSGGRLVADGCVAGPDRALDRDPRLLLNLLTLERAHALHTDYFQHVQIDIQPFMRKVVTTWMLEVCEEQQCEEQVFPLAVSYLDRFLAARAISRQQLQLLAVTALLVASKFRQCHPLPVDLLCAYTDHSVQPDEVRQWEVMLLQRLNWQLSVATAFDFIEPLLARVPWGRANPLVRTHALTLTSVCYTARLRQTLVLVLSPCYRSLTAQGAPDIKGRYSPSLLNPSILGAMEYGYLSGAGGGFDAGCLGGGELAWGELASCGQMSQAYRYQGRYQAPPPQCAPRQDAAMRNHHIFPPAMNLQQKSHYECILVTSELRFLLRGYETV
Px012463	MAGNFWQSSHHQQWILDKQDLIRDRQHDLGILSEEEYQKIFNFFASIIQVLGEQLKLRQQVIATATVYFKRFYARNSLKCIDPLLLAPTCVFLASKVEEFGVISNSRLITTCQTVIKNKFSYAYGQQEFPYGTNHILECEFYLLENLDCCLIVYQPYRPLLLFVQDIGQDENNNLLTYSWRIINDSLRTDVSLLFPPYQIAIAAMHIACVMLGRENHKPWFAELNVDMDKIQEIVRAIINLYEMWKSYDEKKEIQGLLGKMPKPKPAPQR
Px016300	MTALRLVQRMKRDSIHSGRRPSGLCGAALLIAARLHDFSRTPNDVVRIVKVHESTLRKRLLEFGDTPSSALTLDEFMTVDLEEEQDPPAFRAARKRDKERLQKLIEEEDGEKELSELQREIDLQLEKDNSKRKRAANPPPPPVNLDASIEDAEASKFAAEDTLSLIGEIAKQADPSRDAQLKQETMEKGLAPDLHVIGLGPSEDKSQDKFVKPEPKLQFSKDLHKDEELVLSERDEDYVSSLIMSETEAALKTKMWNRINAGYLKEQKIKEEIRAREKEEGKDKKKKVRGSYKKKTAMNAATAGEAIEKMLAEKRISSKINYDILRSLDQPGTPAGSTAPATPQPAVVEDSKPATPSEPIVLTSPVARKRKKKNPPPALSLAGPAPSTPAPATPAPATP…
Px003066	MATLKTYKDSLKAPNKRKADSPMKDATAKRAAFGDITNAFNKSSALGLEKEKAIVVKKVTVESKVLPTVKNIRLPQATLNGKTSKTKTLQRVATNAIESVQKHFAKDPPKPVAARAQNGILKNIEKKEKPVVSNKENQNVSQGSGKSARSDMSGEPSLYMTALENISPTDVTKEEYKTISEKLDKVVLDDTINKSLDDETESPHEAPAGVPDFDQENWNDQFQVSNYAMDIFNYLKGREARNLDGRTSVENRERSPMMERHYKKKNFSVIDYFRSRLYRQPLYQHILYKRQTSAQQHIFQIDDYLQRSKGITSWMRSLLVDWMVEVQESFELNHETLYLAVKLVDLYLTRATRKQKDKDPLTKEELQLLGASSLFIAAKFDERIPPLVDDFLYICDGAY…
Px016302	MSGKKCKHCGSSDIEVDPARGDAVCTNCGTVLEDNIIVAEIEFAENAHGGASTIGQFVSADTKGGATGFGGAFNAGIGQESREVTLKKARHGITALCQQLRLNQQCIDIACNFFKMALSRHLTKGRPASHIQAACVYITCRTEGTARILL
Px013211	MGNQNSCCCYRSPSPIRKDVVKLDEYPAEGEASSNNIQHISEREPDDGDLDPSQDPIAGTIFMERSKQSLENGMTRKRSQHQIADNKLKKSSSCSTIYLDDSTVSQPNLKNTVKCVALAIYYHIKNRTSERRLDIFDEKLHPLSKEGVNDDYDRYNPEHKQIYKFVRTLFNAAQLTAECAIITLVYLERLLICAELDIAPSNWKRIVLGAILLASKVWDDQAVWNVDYCQILKDITVEDMNELERQFLEMLQFNINVPSSVYAKYYFDLRTLAEANDLAFPSEPLSKERAQKLEAMSRVMEDKIAAEVLKNGIKKWSSLDNVNSGAGVRRSVAILS
Px005179	MGDHQEFLKRISKTLYYGQLPTLPCLSLPVTEISCSLWSDSQRGRSLRRLHLDAAAGIARSACVSPCALVLAILYLERLHACSPDYLAATHPADLFLVSLMVGNKFLQDDGEDDEVICSEWAVSGGMDLKQLKKLEIDFLNAIDWKVYVSEDEFQERLRWLERQVALKQAQLRGFFTYTDLAATCEPALLAELLRAVSSTCLALTLSYVSSLMAFVTSTLVISQAWLPTLQYVAATRSASLTTVDSSVISSNMNAELPVFHNATTDTSDEDVLEEPALSDALRCCTRWLRYQETTAPRKWYETVVVSDLKLYESWWSETSVLNWLYQSSLINPMQRWLEKINEYGALISNELGSYGLLNSAEKAKGIDQCFEYGDSRGSRRCVRTWLNLSRLSALMATA…
Px000785	MTAVQSATKTATTTATVPPKPQKNYGKIVLTLYNCLLPEAVFKETPSQADGLDIETETDLRILGCELIQTAGILLKLPQVAMATGQIYLQRFYYAKSFVRYPMETMAMGSIYLASKVEEKPCRIRDVINVFHHIKQVRLQKNISPLIVDQNYIELKNQVIKAERRILKELGFCVHVKHPHKLIVVYLQLLTYEKNRQLMQMAWNYMNDALRTDVFMRFPPETIACACIYLTARKIGLPLPNNPHWFALFKVPEEDIREVSIRILQLYQRAKVNPEELEKRIESLKKIYQANKHMQAQKEREARANEEKKAESPTASTSKDVKRDSKKDKSPKTPPLSSKYHSSHKAKRDRRSRSPYDRKREYSSKRHKSRSRERDTDRSRERRTEDKRNRGSSSRKYDD…
Px015145	MGSNTSKSSNETADTQPHIPDVCPSSDPRSPTPEITRTPLQNNNGTKHNITKNVDLRKTFEGTKGEEKLIHNNPILSAVIKNHLQSYDPRSPTQDFERTPIVVSADDVSGEEQNIRQQVDGAFGSPCLENDGDVLDHAEERVVADMVVPRNLCDGFFDLTLDDSLKPDAPLGSSTASNDSIEKDISNQSVDKPTQLLETNFDYVEDNNETVQNEDSEQNGIMEQKAIMKFRVLENDPRSPSVGIDRTPIVVPKIDEESSEDNVEEMSDDTLIKSVITGKMRATLMDWLVEVQRQFSLLLETFQLTVGIIDRYLQAVPNVQRNQLQLVGVTAMFIASKYEEIYAPDVGDFVYVTDNAYSKQDVFRCEREIMCKLGFCLARPIPLSFLRRFIKAAHGSSKN…
Px007867	MVVSEPAGWRVKLLDTRSRSAVWCVCALLGVYPRSGAAAEACRLLERHFAAILQDWLARMDSQRVDPNIWDNYKRQLSKKVPLLMASCVQLAAKMNCAGLQITAKKVKTTLASTGLNYSIQEVIQAEFDVFRSLGFRVPLYCSLEIALLLAQQPGCGAGAGGRCEGAGGRGTRAAAVEAAELYRSDITRRTLRLASLEHTDPTSGGTLRTLPLCAGAVAACRQLATGRSSTTHVHNLALLTKTPQLLISCVCNLIVQAVLSPESLADGSDDDEENERCSRKRRRSDSS
Px015088	MEYKENFNRSKGKTRIPLPLDPLPPVPKHLTLEHIQTMKAARAPLRTLNQPNHQNASPGPSKGKTQTPVRIEAKNVTVRNKRENLDWNYAVFNDNVLVDVSPVINISDDESKEAKKLVLKPPAARLIANEPAVKPATPVLKGPLELNRIRNIKRSLKRPHSRELQGLSPISKERKRVEDEAARRKLNYKDHLQNALKSPDQLSKKYAKYLASEYTDDMFLYLQCRERKPPLKLRLPRVTRACVINWLMKVNGPSGDPSVMQAAIWYIDQVISNFDITPDQLQLIGSACYWIAQKLHQPGAPASRLVKCANNAFHRHQLVYCERKILGLLRFPPQPIISQDFITYLSWVCEPEHPGEIELAATFLVMSSLLLNNYNCCECPSAMAAAAVWNAVLCLKKKE…
Px006817	MPYWYYDKKDLQTTPSFQDAISNETENRYRKEGARFIIDTGSKMDLGYNTVATGVVYFHRFYMFHSFRTFPRYITACCCLFLAGKVEETPKKCKDIIKVAKSLLTEQKFGTFGEDPKEEVMTLERILLQTIKFDLQVEHPYGYLLKYAKCLKGDKQKLQKMVQMAWTFVNDR
Px015665	MLRAGPHPDEPSTSAGAATKDYQQLYATLAEYLQLEPKFQPHLCLAEENESHSASVKAKGYQQLYATLAEYLQLEPKFQPHLCLAEENEQGEVSKGARDGAAHVLRCLKVWFDLPADVLIHAINLFDRFLTKMKVRSCHVPCITVSCMNIALDHRAERTKQPRTVTLDELVSISQSACTPGDVKRMSSIIVDKLSCVWAGSLTALHWTRLFCSLLDCGQEELENLVEIAMCNYACANTRMSELALVLIYDKLERELLELSRLASTDPSAPSPDQAYRMLEAAAELQAACHMTDASLLATLRLVRSVRARYEARCAQPARQPLVWRLSERTLKVLRPTDRLTSLLPTIEEQQHNMSVDATPPRKNRSGSESSESETCDWPRSPVLPVYCDN
Px001947	MEIQMRRHRTVQIQDQENIYANKGKSNLALPVKKQGLSVRGALGEVNSNVQAQRDVAVGKVAYATAEFEKKATLTRAAAKCNTNYSHVQSKVDTGRATKPVIQPSSRPPLRREESTANLAAKAAARSKAAFKEISGNRNNEIIFKKDGKKSSKLSSVKEVKPDETRESTLKPIIKEQTQTLQMLSLESDASTDDECSSLPSDIEDIDAGDNSSPLLMSMYIKDIYRYLIELEEKYPVGEDYLKNQSVITGKMRATLMDWLVEVQRQFSLLLETFQLTVGIIDRYLQAVPNVQRNQLQLVGVTAMFIASKYEEIYAPDVGDFVYVTDNAYSKQDVFRCEREIMCKLGFCLARPIPLSFLRRFIKAAHGSSKNHHLAKYLVDLCLVDYNMSHYRPSELAAA…
Px012660	MKDVIDVMALQSSRREKRLPDYRGAPGHSLATHFIFECGIKLGLQPATVAAAAVFYHRFFKEADKNDYDCYVICTACICAAGKSRDEPVRLRDAVNVAHNCINRGAGPLELGDEYWSWRGAVAQAELLVLRLLGFNLDAPAPHRYLLHYLRSLQEWFPAPQWRAAPVARTAMAFLQDFHHSPAVLDYRAPHLAVASLTLALHVLGVSVPLASTLDDDAAWYSVFTKDLQKEKNWEIMEKIMQVYSREPEPI
Px014457	MNSRQNKYEKARRRLAAVTFLSNISLDGTFRDTELCLSSKSLKKNEPEVATVGVHSDEVVDGGRGRTKAPPLSPVHRNGIDNRSLQSDTEFTSPAASQQTHKERSGNANTEYHKEKHASTKGRKAHMSSLTGINTDDKSSNESLTFGRFRTNSTCVSENQSKKIRVVQPSKGVSFRDERLAFATAQGLPCVIFSTIPYSRTVRSSRVDHRKDGVRRRNTSGPRPLSAITDNGMDPFDLLGLEREENGQDISYSKLLIPSRYCSREQYKKMFEGDFNDKATWKMFNRHPHVIARTKLLTRHKDKKWCISYESSQRATTAASPPHTTIDNKAFDWDDAPVIPQKYVQYCPNVLDDPELIAGKHRTLLTFTSYMTSVIDYVRPQDLKKELNDKFREKFPHVK…
Px008345	MDALRDFNQSDFKLPPLFLYQHTISYLTNKRNQTSAQQHIFQIDDYLQRSKGITSWMRSLLVDWMVEVQESFELNHETLYLAVKLVDLYLTRATRKQKDKDPLTKEELQLLGASSLFIAAKFDERIPPLVDDFLYICDGAYTLSQLLKMEMEVLYAIDFDLGVPLSYRFLRRYARCARVSMPTLTLARFILELCLLEYGLVSLSDSKMAAAALYIALRMKALGNWTPTLEYYTVWINFKFSNHKKES
Px005660	MFSTSSQRKAWTFSDEGELARLREKHNLEYISRHGTQVDEFQRYNYFLSPDEERLLLRQYELHLKEFCKRFSPPMPKGVVGTAFHYFKRFYLYNSSMDYHPKEILATCVYLACKVEEFNVSIGQFVANIKGDREKASDIILNNELLLMQQLNYHLTIHNPFRPVEGFLIDIKTRCSLANPERLRGGIDEFLEKVFLTDGCLLYAPSQIALAAVLHAASKEQENLDRYVTDMLFHEAGPDKLAVLIEAVRKIRSMVKMVESPARERVRLIEKKLDRCRNQENNPDSEIYKRRMREALDDDDLPRGSSRMSLDTSGVTAVLSPSAS
