# Supplementary material for: Genome-Wide Identification, Expression Profiling, and Characterization of Cyclin-like Genes Reveal Their Role in the Fertility of the Diamondback Moth
Source: Biology (Basel). 2022 Oct 12;11(10):1493. doi: 10.3390/biology11101493 (PMC9598266; doi:10.3390/biology11101493)
Supplement: Supplementary file 1 [file biology-11-01493-s001.zip › Table S3.xlsx]

## Sheet: Sheet1
Motif Name	Sequence	Width	Motif Similarity Matrix
			1	2	3	4	5	6	7	8	9	10
Motif 1	DGAYSKNQVLKCEREILEKLGFCLAVPLPYRFLLRYAKCARGSKPNLLLA	50	--	0.16	0.2	0.1	0.14	0.14	0.2	0.2	0.28	0.33
Motif 2	KGITGWMRALLVDWLVEVQEQFELLHETFYLAVGJIDRYLTRVPRKQKDK	50	0.16	--	0.22	0.2	0.14	0.14	0.25	0.33	0.23	0.35
Motif 3	LQLJAAACLFJASKVEEFPV	20	0.2	0.22	--	0.35	0.19	0.19	0.27	0.41	0.2	0.14
Motif 4	PPYQIAIAAMHIACVMLGRENHKPWFAELNVDMDKIQEIVRAIINLYEMW	50	0.1	0.2	0.35	--	0.13	0.12	0.24	0.29	0.2	0.17
Motif 5	NFWQSSHHQQWILDKQDLIRDRQHDLGILSEEEYQKIFNFFASIIQVLGE	50	0.14	0.14	0.19	0.13	--	0.12	0.16	0.2	0.26	0.33
Motif 6	KLPDIWTPTLVYYSGYTFAHIQPIMRKIAVIVISAETSKYKAVYNKYLDT	50	0.14	0.14	0.19	0.12	0.12	--	0.18	0.25	0.33	0.2
Motif 7	LKLPQQVVATATVYFKRFYAYNSFKDYD	28	0.2	0.25	0.27	0.24	0.16	0.18	--	0.24	0.25	0.27
Motif 8	DLCLLDYGLVHLRPSELAAAAJYJALRL	28	0.2	0.33	0.41	0.29	0.2	0.25	0.24	--	0.17	0.14
Motif 9	ITTCQTVIKNKFSYAYGQQ	19	0.28	0.23	0.2	0.2	0.26	0.33	0.25	0.17	--	0.2
Motif 10	QTSAQQHIFQIDDYLQRS	18	0.33	0.35	0.14	0.17	0.33	0.2	0.27	0.14	0.2	--
