# Supplementary material for: Genome-Wide Identification, Expression Profiling, and Characterization of Cyclin-like Genes Reveal Their Role in the Fertility of the Diamondback Moth
Source: Biology (Basel). 2022 Oct 12;11(10):1493. doi: 10.3390/biology11101493 (PMC9598266; doi:10.3390/biology11101493)
Supplement: Supplementary file 1 [file biology-11-01493-s001.zip › Table S4.xlsx]

## Sheet: Sheet1
B. mori
Gene name	Description	ID	Protein
cyclin 3	cyclin 3	NP_001103478.1	MAPTRLATKPLGVNENLNGMLSHGITTRSKQLASLKSHKDSLKIPNKRKADSPLKDVTAKRAAFGDITNAYNKSCAPQDKDKAMPVKKVTVETKMLPAVKSIKSQTSTLNGKTSKTKQLQRVANNAIDAVQKHFTKDPPKQVATRAQNGILKNFERKDKLKEQNLSNGSVKSARSDVSGEPSLYMTALENISPSEVTKEEYKQISEKLNKVNLDDTSRSLDEETETPHKTPSGVLDFDFENWNDPLQVSHYAMDIFNYLKNRERLFPIDDYLKRMNGITSWMRALLVDWMVEVQESFELNHETLYLAVKLVDLFLTRSTKNEQIEQLTKEELQLLGASALFIASKFDERIPPLVDDFLYICDGAYTLSQLLKMEMTILRVIDFDLGVPLSYRFLRRYAR…
	cyclin 3 isoform X1	XP_012545538.1	MAPTRLATKPLGVNENLNGMLSHGITTRSKQLASLKSHKDSLKIPNKRKADSPLKDVTAKRAAFGDITNAYNKSCAPQDKDKAMPVKKVTVETKMLPAVKSIKSQTSTLNGKTSKTKQLQRVANNAIDAVQKHFTKDPPKQVATRAQNGILKNFERKDKLKEQNLSNGSVKSARSDVSGEPSLYMTALENISPSEVTKEEYKQISEKLNKVNLDDTSRSLDEETETPHKTPSGVLDFDFENWNDPLQVSHYAMDIFNYLKNRERLFPIDDYLKRMNGITSWMRALLVDWMVEVQESFELNHETLYLAVKLVDLFLTRSTKNEQIEQLTKEELQLLGASALFIASKFDERIPPLVDDFLYICDGAYTLSQLLKMEMTILRVIDFDLGVPLSYRFLRRYAR…
	cyclin 3 isoform X2	XP_012545539.1	MAPTRLATKPLGVNENLNGMLSHGITTRSKQLASLKSHKDSLKIPNKRKADSPLKDVTAKRAAFGDITNAYNKSCAPQDKDKAMPVKKVTVETKMLPAVKSIKSQTSTLNGKTSKTKQLQRVANNAIDAVQKHFTKDPPKQVATRAQNGILKNFERKDKLKEQNLSNGSVKSARSDVSGEPSLYMTALENIPSEVTKEEYKQISEKLNKVNLDDTSRSLDEETETPHKTPSGVLDFDFENWNDPLQVSHYAMDIFNYLKNRERLFPIDDYLKRMNGITSWMRALLVDWMVEVQESFELNHETLYLAVKLVDLFLTRSTKNEQIEQLTKEELQLLGASALFIASKFDERIPPLVDDFLYICDGAYTLSQLLKMEMTILRVIDFDLGVPLSYRFLRRYARC…
cyclin A	cyclin A	NP_001153659.1	MAFRIHEDQENTALGLRKDGSDLFSTNQRRALGDLSQFACNHNRNTKLTGMTNGTCKVQDENRTVRQIKNEKNIVLPLSQFRAFSVYEDKPTEVEVKKRETTYKPFATKETKKESNFFVNAAENVRALCAQVEKKSLEETKPDRSREEPPLRKALQEKKDAVESPMSVVDASILSMSISKNESQIIEDVDDEEITTAQTDREMFFYVEEYRQDIYEYMREIEVKNRANPRYMRKQPDITHVMRSILVDWLVEVCDEYQQQSETLHLAVSYVDRFLSYMSVVRTKLQLVGTAATYIAAKYEEVYPPEVSEFVYITDDTYTKREVLRMEHLILKVLSFDLSTPTSLAFLSHYCISNGLSKKTFHLASYIAELCLLEADPYLQFKPSVIAASALATARHCLL…
cyclin B	cyclin B homolog	NP_001037343.1	MEIQLRRHRSAQIQDQENLYAGVRGKGNGAVPTKRLGLTVRGALGDLNTNVQVQREALGKVAVTTAEFEKKATLNRGVVRSNYSHVTSKVDTGLAVKNVIQPSSRPPLRREESTAGLTARAVTRTRVALKDNQNKPNEIKESINIYIQTKKCQDTKKTKLPMLKENKELRTSKSHLKDGTDSLRKTKLALKDPIESLGKLKLAETYPEKGMGLIDKAKVEKQAEFFETVFDITPPLPEDIEDIDAGDNNSPLLMSMYIKDIYKYLTELEEKYSIEPDHLKKQTVITGKMRATLIDWLVEVQRQFSLVLETFHLTVGIIDRYLQVVPNVQRNQLQLVGVTAMFIASKYEEIYAPDVGDFVYVTDNAYTKSDVFRCERDIMCKLGFCLARPIPLSFLRRFV…
	cyclin B homolog isoform X1	XP_012549125.1	MEIQLRRHRSAQIQDQENLYAGVRGKGNGAVPTKRLGLTVRGALGDLNTNVQVQREALGKVAVTTAEFEKKATLNRGVVRSNYSHVTSKVDTGLAVKNVIQPSSRPPLRREESTAGLTARAVTRTRVALKDNQNKPNEIKESINIYIQTKKCQDTKKTKLPMLKENKELRTSKSHLKDGTDSLRKTKLALKDPIESLGKLKLAETYPEKGMGLIDKAKVEKQAEFFETVFDITPPLPEDIEDIDAGDNNSPLLMSMYIKDIYKYLTELEEKYSIEPDHLKKQTVITGKMRATLIDWLVEVQRQFSLVLETFHLTVGIIDRYLQVVPNVQRNQLQLVGVTAMFIASKYEEIYAPDVGDFVYVTDNAYTKSDVFRCERDIMCKLGFCLARPIPLSFLRRFV…
cyclin D	cyclin D	NP_001243936.1	MDLSCGENMENSGNINERAGDLCVAGSDRALDRDPRVLLNLLALERSHALHTDYFQNVQIDIQPFMRKVVTTWMLEVCEEQQCEEQVFPLAVSYMDRFLAQRAISRQQLQLLAVTTMLLASKFRQCHPLSVDLLCAYTDNSVYPHEVRQWEIMLLQRLNWQLSVATAFDFVEPFLARVPWGRSNSLIRTHALTLTSVCYTETEFLLVPPSMVAGACITAAARGLRVRMSVNELCALTRTPAAAAELVARHVERVLARETQPQEPRTRVSQAHKQTTPEHTELPDTPTDVQDVRF
cyclin E	cyclin E	NP_001188506.1	MAESGSPSEASEKRMTLKRKRSSSDDELENQPPQKIASTLDEQLCDQPALHVVVESSSCSSDDEGSQYGNSDQPRSVYTDIDYNPDSFLSPPSVSDLPNSVLSPLENVARGESTPHSNKRANASKPPCPTPPKRKCPLPGLSWADPADVWNSMCECDARSSKKKNPNMFDNHPNLQPRMRAILLDWLNEVCEVYKLHRETFHLTVDYVDRYLSNTEDVQKGRLQLIGITCLFIAAKVEEVYPPKIAEFAYVTDVACTTEEILLEELLILKILSWSITPIIINSWLNVYMQLASEGKSAKRRLLGESDVAANALRGYTFVFPQYSSLEFVICGQLVDLAVLHVDVNLFSYSAVAAAAIAHTYNVTLDMFDKVYQAILEHSSQHDVCPSTSVDTDHIHPPT…
	cyclin E isoform X1	XP_012545852.1	MAESGSPSEASEKRMTLKRKRSSSDDELENQPPQKIASTLDEQLCDQPALHVVVESSSCSSDDEGSQYGNSDQPRSVYTDIDYNPDSFLSPPSVSDLPNSVLSPLENVARGESTPHSNKRANASKPPCPTPPKRKCPLPGLSWADPADVWNSMCECDARSSKKKNPNMFDNHPNLQPRMRAILLDWLNEVCEVYKLHRETFHLTVDYVDRYLSNTEDVQKGRLQLIGITCLFIAAKVEEVYPPKIAEFAYVTDGACTTEEILLEELLILKILSWSITPITINSWLNVYMQLASEGKSAKRRLLGESDVAANALRGYTFVFPQYSSLEFVICGQLVDLAVLHVDVNLFSYSAVAAAAIAHTYNRELAMRVSGYKWESLSECYTWLEPFARSLREAGAGGQ…
	cyclin E isoform X1	XP_021203694.1	MAESGSPSEASEKRMTLKRKRSSSDDELENQPPQKIASTLDEQLCDQPALHVVVESSSCSSDDEGSQYGNSDQPRSVYTDIDYNPDSFLSPPSVSDLPNSVLSPLENVARGESTPHSNKRANASKPPCPTPPKRKCPLPGLSWADPADVWNSMCECDARSSKKKNPNMFDNHPNLQPRMRAILLDWLNEVCEVYKLHRETFHLTVDYVDRYLSNTEDVQKGRLQLIGITCLFIAAKVEEVYPPKIAEFAYVTDGACTTEEILLEELLILKILSWSITPITINSWLNVYMQLASEGKSAKRRLLGESDVAANALRGYTFVFPQYSSLEFVICGQLVDLAVLHVDVNLFSYSAVAAAAIAHTYNRELAMRVSGYKWESLSECYTWLEPFARSLREAGAGGQ…
cyclin G	cyclin G	XP_004922232.1	MLRAGARHPDAAECRSPVASTSRDDVDSAQQLYATLNEYLLLEQKSQPKLRLPAESESGEVTTGARDGAAHVLRCLKVWFDLPADVLIGAINLFDRFLTKMKVRPCHVPCITVSCMNISIDEYAARTNIKRTVSIEELVSISQSACTAGDVSRMSRVIQDKLGLARGTVSVTALHWLRLYRKLLLMHADAGDVLAQESELVNLLEIAVCDATCANARTSELALVLLFHKLEKQLVEWSEKGMTVPEKVFYMYDFARQLQIHCHMSDASLSGVGGAVRGVVQRYESRSAQPLRQRLVWRLSERTLKVLRPTDRLTSLLPTIEEQHFAVEATPTRTRSGSESSVSEETSDWPRSPLLPVYCDN
	cyclin G	XP_012547680.1	MLRAGARHPDAAECRSPVASTSRDDVDSAQQLYATLNEYLLLEQKSQPKLRLPAESESGEVTTGARDGAAHVLRCLKVWFDLPADVLIGAINLFDRFLTKMKVRPCHVPCITVSCMNISIDEYAARTNIKRTVSIEELVSISQSACTAGDVSRMSRVIQDKLGLARGTVSVTALHWLRLYRKLLLMHADAGDVLAQESELVNLLEIAVCDATCANARTSELALVLLFHKLEKQLVEWSEKGMTVPEKVFYMYDFARQLQIHCHMSDASLSGVGGAVRGVVQRYESRSAQPLRQRLVWRLSERTLKVLRPTDRLTSLLPTIEEQHFAVEATPTRTRSGSESSVSEETSDWPRSPLLPVYCDN
cyclin L1	cyclin L1	NP_001155189.1	MTTTTVQNQPKSNNSQHNTPPAKLQKTYGKIVLTLYNCLLPESVFKETPSQADSLDIETETDLRILGCEMIQTAGILLRLPQVAMATGQIYLQRFYYSKSFVRYPMETMAMGSIYLASKVEEKPCRIRDVINVFHHIKQVRAQKTISPMLVDQNYIELKNQVIKAERRILKELGFCVHVKHPHKLIVVYLQLLQYEKNRQLMQMAWNYMNDALRTDVFMRFPPETIACACIYLTARKIGLPLPNNPHWFLLFKVTEDDIREVSMRILQLYKRAKVNPEELETKVENLRKIYIANKHSQAIKDKEAKNEEKKPESPTASTSKDTRRDTKKEKSPKTPPLSSKYHSSHKSKKERRSRSPYDKKRDYSSKRHRSRSRDRDADRSKDRRSDDKRSRMSSRKYD…
cyclin-C	cyclin-C	XP_012544554.1	MAGNFWQSSHHQQWILDKQELRRDRQFDLNILSEEEYQKVFNFFASIIQVLGEQLKLRQQVIATATVYFKRFYARNSLKCIDPLLLAPTCVFLASKVEEFGVISNSRLITTCQTVIKNKFSYAYGQQEFPYRTNHILECEFYLLENLDCCLIVYQPYRPLLLFVQDIGQDDQLLTYAWRIVNDSLRTDVSLLYPPYQIAIGALQIACVMLGKDNLKPWFAELNVDMDKIQEIVRAIINLYEMWKSYDEKKEIQGLLSKMPKPKPAPQR
cyclin-H	cyclin-H	XP_004925786.1	MFSTSSQRKFWTFSDENELARLREKHNYFFYARQNSHIDEQQRFTYFLSPDEERQLLKQYELHLKEFCKRFTPPMPKGVVGTAFHYFKRFYLYNSTMDYHPKEILATCVYLACKVEEFNVSIGQFVANIKGDREKASDIILNNELLLMQQLNYHLTIHNPFRPVEGFLIDIKTRCSLANPERLRSGIDEFLEKVFLTDACLLYAPSQIALAAVLHAASKEQENLDSYVTDILFRDAGRDKLAILIEAVRKIRSLVKMVEAPARERVRLIEKKLDKCRNQENNPDSEIYKRRMRELLDEDDVLHVGSSRMSLDTSGVTQVLSPSAS
cyclin-J	cyclin-J	XP_004925774.1	METLNMAKLNLSSVRPHASTESGPKVEVADPKMNPVVLTDYDDDYHCEYRDEIWKSLLEQEAEKSPIHLQSPQLQFRGSLVQQLRDATKKLGLTIATLHSAVSLLDLFMDAHRLRADRLTHVALACLSLAAKSEDKFSRAPTLKTLSRISGVQLCGKTFRQLEWMVGQHVRWRLLSPTPVTFAALLAQYVVTDADLTTRHPKFVRRFRRDGAKKLEAYLDLTLSDVRLKVVEGVEVGCACVACARAELGLCAWPGWLAARTARSPAAVAPIAALLQRMMQILKSRDAADSEIDQGYGSARTSPNLTPCTSPNLQTSPASSTSSTSRVNEYRQRSIEGPYSVLDLDESNLPNIQETYYTLPAEPNTQRVNNPADYRYFKSRRMLEASLGSVPSTSVAMKR…
cyclin-K	cyclin-K	XP_012549803.3	MELTYLVTISDNISVILNKTSASKMPYWYYDKKDLLNTPSFRDGINNDAENRYRKEGARFIIDTGSKMDLGYNTVATGVVYFHRFYMFHSFRTFPRYITACCCLFLAGKVEETPKKCKDIIKVAKSLLTELKFASFGENPKEEVMTLERILLQTIKFDFQVEHPYGYLLKYAKCLKGDKTKLQKMVQMAWTFVNDSLCTTLCLQWEPEVIAVALMFLAGKLSKFEVADWNGRQPKHKVWWDMFVEDITTELLEDICHQVLDLYSPQTQASGNDSPPSVPQPPKNEKKPPSVTPPASVSPVAVTAATKPVVTPIKNGGEVKIEPPKVGITEPIRYTYPFTPIPHYPPVYTAPPPTIPPPPRLPLVPPPMVYPDPPPAPNRFPPVNVPPPNYFTPLPNRGP…
cyclin-Q	cyclin-Q	XP_004922402.1	MKDLVDVMALQNRREKRVPDYRGAPNHSLATNFVFECGIKLGLQPATIATAAIFYHKFFKEADKNDYDCYVICTACLCAAGKSRDEPVRLRDAVNVAHNSINRGAGPLELGDEYWSWRSAVAQAELLVLRLLGFNLEAPSPHRYLLHYLKSLQEWFPVAQWRSAPIARMAMAFLQDFHHSPAVLDYRAPHIAVACLTLALHVLGVSVPLASTLDDDAAWCSVFTKDLQKEKNWEIMEKIMQVYGREPEPL
cyclin-T	cyclin-T isoform X1	XP_037873440.1	MAGGQEKWYFTKEQLQNSPSRKCGLDADKELAYRQQAANLIQDMGQRLQVSQLCINTAIVYMHRFYAFHSFTQFHRNAIAAAALFLAAKVEEQPRKLEYVIKVAHVCLHRGEGVNALTPEQYQEQAQDLVFNENVLLQTLGFDVAIDHPHTHVVRTCHLVKATKDLAQTSYFMASNSLHLTTMCLQYKPTVVACFCIHLASKWSNWVIPQSYEGRHWFSYVDKTVTMELLEKLTGEFLLIFEKCPSRLKRKMMNVKAADGSSPASLPQHGSGANQASPFDKKHGQHSSTSDEIDKSFDKEYERERRRQPVPGSYVPAPSAAPPAQPPPQKLDYNQYREKREREERERREEKARREQLHQQRPNAPQQRPSQPPPHHQRPHHHKPHHPWPPQKPHQQKPP…
	cyclin-T isoform X2	XP_037873443.1	MAGGQEKWYFTKEQLQNSPSRKCGLDADKELAYRQQAANLIQDMGQRLQVSQLCINTAIVYMHRFYAFHSFTQFHRNAIAAAALFLAAKVEEQPRKLEYVIKVAHVCLHRGEGVNALTPEQYQEQAQDLVFNENVLLQTLGFDVAIDHPHTHVVRTCHLVKATKDLAQTSYFMASNSLHLTTMCLQYKPTVVACFCIHLASKWSNWVIPQSYEGRHWFSYVDKTVTMELLEKLTGEFLLIFEKCPSRLKRKMMNVKAADGSSPASLPQHGSGANQASPFDKKHGQHSSTSDEIDKSFDKEYERERRRQPVPGSYVPAPSAAPPAQPPPQKLDYNQYREKREREERERREEKARREQLHQQRPNAPQQRPSQPPPHHQRPHHHKPHHPWPPQKPHQQKPP…
cyclin-Y-	cyclin-Y-like protein 1	XP_004929232.1	MGNQNSCCCYRSPSPIRKDIVKLEDYLPEGEVSSNNIQHISEREPDDGDIDPSQDPMAGTIFMERSKASIENGMTRKRSQHQIADNKLKKSSSCSTIYLDDSTVSQPNLKNTVRCVALAIYYHIKNRMSERRLDIFDEKLHPLSKEGVSDDYDKYNPEHKQIYKFVRTLFNAAQLTAECAIITLVYLERLLICAELDIAPSNWKRIVLGAILLASKVWDDQAVWNVDYCQILKDITVEDMNELERQFLEMLQFNINVPSSVYAKYYFDLRTLAEANDLAFPSEPLSKERAQKLEAMSRVMEDKITAEIVKNGIKKWSSLDNVNAGAGVRRSVAILS
D. melanogester
Cyclin A	cyclin A, isoform A	NP_524030.2	MASFQIHQDMSNKENPGIKIPAGVKNTKQPLAVIGGKAEKNALAPRANFAVLNGNNNVPRPAGKVQVFRDVRNLNVDENVEYGAKKSNVVPVVEQFKTFSVYEDNNDTQVAPSGKSLASLVDKENHDVKFGAGQKELVDYDLDSTPMSVTDVQSPMSVDRSILGVIQSSDISVGTETGVSPTGRVKELPPRNDRQRFLEVVQYQMDILEYFRESEKKHRPKPLYMRRQKDISHNMRSILIDWLVEVSEEYKLDTETLYLSVFYLDRFLSQMAVVRSKLQLVGTAAMYIAAKYEEIYPPEVGEFVFLTDDSYTKAQVLRMEQVILKILSFDLCTPTAYVFINTYAVLCDMPEKLKYMTLYISELSLMEGETYLQYLPSLMSSASVALARHILGMEMWTPR…
	cyclin A, isoform C	NP_001246724.1	MASFQIHQDMSNKENPGIKIPAGVKNTKQPLAVIGGKAEKNALAPRANFAVLNGNNNVPRPAGKVVFRDVRNLNVDENVEYGAKKSNVVPVVEQFKTFSVYEDNNDTQVAPSGKSLASLVDKENHDVKFGAGQKELVDYDLDSTPMSVTDVQSPMSVDRSILGVIQSSDISVGTETGVSPTGRVKELPPRNDRQRFLEVVQYQMDILEYFRESEKKHRPKPLYMRRQKDISHNMRSILIDWLVEVSEEYKLDTETLYLSVFYLDRFLSQMAVVRSKLQLVGTAAMYIAAKYEEIYPPEVGEFVFLTDDSYTKAQVLRMEQVILKILSFDLCTPTAYVFINTYAVLCDMPEKLKYMTLYISELSLMEGETYLQYLPSLMSSASVALARHILGMEMWTPRL…
Cyclin B	cyclin B, isoform A	NP_726244.1	MVGTTLKMRGDENASENFKQVQLKKLTVPSMEATTKRAALGDLQNRGISRPIAAKDAAQKDSKDLKLTDALRNAKARVDSHWKKQPLGSTNGNGNGAVPPKVNEGGVSAFLRSNSVRNRVPTKTTVEPTKVTVKSSSSENVNEPTLKREDSNLSKKSLTKLRAALAKPVMGVSGIRREPVAVSRKEAETKKELPETKKDSLEVKKDATRMPLIRGNSAVTTTTSTMPTTMSLSSKRLAGIEDIDANDKENLVLVSEYVNDIYDYLYQVELEQPIHKDHLAGQKEVSHKMRAVLIDWINEVHLQFHLAAETFQLAVAIIDRYLQVVKDTKRTYLQLVGVTALFIATKYEELFPPAIGDFVFITDDTYTARQIRQMELQIFKAIDCNLSRPLPIHFLRRYS…
	cyclin B, isoform B	NP_726246.1	MAALEKNASENFKQVQLKKLTVPSMEATTKRAALGDLQNRGISRPIAAKDAAQKDSKDLKLTDALRNAKARVDSHWKKQPLGSTNGNGNGAVPPKVNEGGVSAFLRSNSVRNRVPTKTTVEPTKVTVKSSSSENVNEPTLKREDSNLSKKSLTKLRAALAKPVMGVSGIRREPVAVSRKEAETKKELPETKKDSLEVKKDATRMPLIRGNSAVTTTTSTMPTTMSLSSKRLAGIEDIDANDKENLVLVSEYVNDIYDYLYQVELEQPIHKDHLAGQKEVSHKMRAVLIDWINEVHLQFHLAAETFQLAVAIIDRYLQVVKDTKRTYLQLVGVTALFIATKYEELFPPAIGDFVFITDDTYTARQIRQMELQIFKAIDCNLSRPLPIHFLRRYSKAAGAE…
	cyclin B, isoform C	NP_726247.1	MEATTKRAALGDLQNRGISRPIAAKDAAQKDSKDLKLTDALRNAKARVDSHWKKQPLGSTNGNGNGAVPPKVNEGGVSAFLRSNSVRNRVPTKTTVEPTKVTVKSSSSENVNEPTLKREDSNLSKKSLTKLRAALAKPVMGVSGIRREPVAVSRKEAETKKELPETKKDSLEVKKDATRMPLIRGNSAVTTTTSTMPTTMSLSSKRLAGIEDIDANDKENLVLVSEYVNDIYDYLYQVELEQPIHKDHLAGQKEVSHKMRAVLIDWINEVHLQFHLAAETFQLAVAIIDRYLQVVKDTKRTYLQLVGVTALFIATKYEELFPPAIGDFVFITDDTYTARQIRQMELQIFKAIDCNLSRPLPIHFLRRYSKAAGAEDEHHTMSKYFIELASVDYEMATYR…
	cyclin B, isoform E	NP_726245.2	MVGTTLKMRGDENASENFKQVQLKKLTVPSMEATTKRAALGDLQNRGISRPIAAKDAAQKDSKDLKLTDALRNAKARVDSHWKKQPLGSTNGNGNGAVPPKVNEGGVSAFLRSNSVRNRVPTKTTVEPTKVKSSSSENVNEPTLKREDSNLSKKSLTKLRAALAKPVMGVSGIRREPVAVSRKEAETKKELPETKKDSLEVKKDATRMPLIRGNSAVTTTTSTMPTTMSLSSKRLAGIEDIDANDKENLVLVSEYVNDIYDYLYQVELEQPIHKDHLAGQKEVSHKMRAVLIDWINEVHLQFHLAAETFQLAVAIIDRYLQVVKDTKRTYLQLVGVTALFIATKYEELFPPAIGDFVFITDDTYTARQIRQMELQIFKAIDCNLSRPLPIHFLRRYSKA…
	cyclin B3, isoform A	NP_651303.2	MAPTKATTRAAITSGHHQLQQAVNPILGALGAATRKGLTRRAAATGNIDPNVENMQTRAKRKADHSPIKNDKIKRSALGNLTNNVKIMTLHPAQDEEQSGVGKKPTAQQLQALMDAKKQENLSVNVFGASKMTTRASSKVEDSVENCHKVLDKLEEALARPKPRPKAVPAAKKTVLGEVQLPAMPNPMQIPVLLPPTHNLAAPQVAAVKPVRRISNDFNKTEDSLYMSALEDVSSCDSMRLSGNFEAARRRSAKLQQKTEQQPQPLLLTLPETAPSQVVPIPPVPEEVEDFDRKNWDDPFQVSHYAMDIFNYLKVREAEFPIADYMPRQIHLTTWMRTLLVDWMVEVQETFELNHETLYLAVKIVDLYLCREVINKEKLQLLGAAAFFIACKYDERQPP…
	cyclin B3, isoform B	NP_001262934.1	MAPTKATTRAAITSGHHQLQQAVNPILGALGAATRKGLTRRAAATGNIDPNVENMQTRAKRKADHSPIKNDKIKRSALGNLTNNVKIMTLHPAQDEEQSGVGKKPTAQQLQALMDAKKQENLSVNVFGASKMTTRASSKVEDSVENCHKVLDKLEEALARPKPRPKAVPAAKKTVLGEVQLPAMPNPMQIPVLLPPTHNLAAPQVAAVKPVRRISNDFNKTEDSLYMSALEDVSSCDSMRLSGNFEAARRRSAKLQQKTEQQPQPLLLTLPETAPSQVVPIPPVPEEVEDFDRKNWDDPFQVSHYAMDIFNYLKVREAEFPIADYMPRQIHLTTWMRTLLVDWMVEVQETFELNHETLYLAVKIVDLYLCREVINKEKLQLLGAAAFFIACKYDERQPP…
Cyclin C	cyclin C	NP_476848.1	MAGNFWQSSHSQQWILDKPDLLRERQHDLLALNEDEYQKVFIFFANVIQVLGEQLKLRQQVIATATVYFKRFYARNSLKNIDPLLLAPTCILLASKVEEFGVISNSRLISICQSAIKTKFSYAYAQEFPYRTNHILECEFYLLENLDCCLIVYQPYRPLLQLVQDMGQEDQLLTLSWRIVNDSLRTDVCLLYPPYQIAIACLQIACVILQKDATKQWFAELNVDLDKVQEIVRAIVNLYELWKDWKEKDEIQMLLSKIPKPKPPPQR
Cyclin D	cyclin D, isoform D	NP_523355.2	MDLLCSEIIVYESDPSLYRLNKRQQQMSSPAIIRDQSSICSSLGDAESDSHPDAQNNAVVCNMKELVYIYASVDSAAKNPEQLEPPPPPPPPPPPPPTATQSIQSYPRYISQEPPTSHCQRLDERLTTTADPPATDNVNTAIGDPTLYSDRCLENFLKVEEKHHKIPDTYFSIQKDITPPMRKIVAEWMMEVCAEENCQEEVVLLALNYMDRFLSSKSVRKTQLQILAAACLLLASKLREPSCRALSVDLLVVYTDNSIYKDDLIKWELYVLSRLGWDLSSVTPLDFLELLMMRLPIGSKNFPDINIGKVRGHAQAFISLAAKEHKFAKFSASTIAASSIAASMNGLKWHLRSGHNLHFLLSLMTDLTSVEQAQVRDCMLHMEDIFKEHSRNLEPFLVN…
	cyclin D, isoform E	NP_727912.2	MDLLCSEIIVYESDPSLYRLNKRQQQMSSPAIIRDQSSICSSLGDAESDSHPDAQNNAVVCNMKELVYIYASVDSAAKNPEQLEPPPPPPPPPPPPPTATQSIQSYPRYISQEPPTSHCQRLDERLTTTADPPATDNVNTAIGDPTLYSDRCLENFLKVEEKHHKIPDTYFSIQKDITPPMRKIVAEWMMEVCAEENCQEEVVLLALNYMDRFLSSKSVRKTQLQILAAACLLLASKLREPSCRALSVDLLVVYTDNSIYKDDLIKWELYVLSRLGWDLSSVTPLDFLELLMMRLPIGSKNFPDINIGKVRGHAQAFISLAAKEHKFAKFSASTIAASSIAASMNGLKWHLRSGHNLHFLLSLMTDLTSVEQAQVRDCMLHMEDIFKEHSRNLEPFLVN…
	cyclin D, isoform F	NP_727913.2	MDLLCSEIIVYESDPSLYRLNKRQQQMSSPAIIRDQSSICSSLGDAESDSHPDAQNNAVVCNMKELVYIYASVDSAAKNPEQLEPPPPPPPPPPPPPTATQSIQSYPRYISQEPPTSHCQRLDERLTTTADPPATDNVNTAIGDPTLYSDRCLENFLKVEEKHHKIPDTYFSIQKDITPPMRKIVAEWMMEVCAEENCQEEVVLLALNYMDRFLSSKSVRKTQLQILAAACLLLASKLREPSCRALSVDLLVVYTDNSIYKDDLIKWELYVLSRLGWDLSSVTPLDFLELLMMRLPIGSKNFPDINIGKVRGHAQAFISLAAKEHKFAKFSASTIAASSIAASMNGLKWHLRSGHNLHFLLSLMTDLTSVEQAQVRDCMLHMEDIFKEHSRNLEPFLVN…
Cyclin E	cyclin E, isoform A	NP_476959.1	MGLNAKSVCSTSSTEPNGSIVTTAPSNGEVSSSIVVVVSSSSISSSSDSPIAILPHPDPIPSTSFSSASQRSEEELPGTSAASRTDEMCSCDSQNLAASTAATSNGNKRKRRLSSDSNEDPELGFEPPSAKRQQRLPALYGSEQGNLSSVASSVYTSPVVSVDGQSTQELLSIRSSPAEDLSEAPHSPLPDSPDSPPSPDRGSKQTPVVVRYAAEQVVTSTVVTQKTEDDDLLDDSCEDYSYDEDDEDDVEEEDDDVEIYSSTISPASSGCSQQQAVNGERTPGLPKHQEQIHHPVSDLMINMRTPMSPAVENGLRQCPLPALAWANAADVWRLMCHRDEQDSRLRSISMLEQHPGLQPRMRAILLDWLIEVCEVYKLHRETFYLAVDYLDRYLHVAHK…
	cyclin E, isoform B	NP_476960.1	MKLEQKRKFIEMDPELGFEPPSAKRQQRLPALYGSEQGNLSSVASSVYTSPVVSVDGQSTQELLSIRSSPAEDLSEAPHSPLPDSPDSPPSPDRGSKQTPVVVRYAAEQVVTSTVVTQKTEDDDLLDDSCEDYSYDEDDEDDVEEEDDDVEIYSSTISPASSGCSQQQAVNGERTPGLPKHQEQIHHPVSDLMINMRTPMSPAVENGLRQCPLPALAWANAADVWRLMCHRDEQDSRLRSISMLEQHPGLQPRMRAILLDWLIEVCEVYKLHRETFYLAVDYLDRYLHVAHKVQKTHLQLIGITCLFVAAKVEEIYPPKIGEFAYVTDGACTERDILNHEKILLQALDWDISPITITGWLGVYMQLNVNNRTPASFSQIGRQKSAEADDAFIYPQFSGF…
	cyclin E, isoform C	NP_723924.1	MGLNAKSVCSTSSTEPNGSIVTTAPSNGEVSSSIVVVVSSSSISSSSDSPIAILPHPDPIPSTSFSSASQRSEEELPGTSAASRTDEMCSCDSQNLAASTAATSNGNKRKRRLSSDSNEDPELGFEPPSAKRQQRLPALYGSEQGNLSSVASSVYTSPVVSVDGQSTQELLSIRSSPAEDLSEAPHSPLPDSPDSPPSPDRGSKQTPVVVRYAAEQVVTSTVVTQKTEDDDLLDDSCEDYSYDEDDEDDVEEEDDDVEIYSSTISPASSGCSQQQAVNGERTPGLPKHQEQIHHPVSDLMINMRTPMSPAVENGLRQCPLPALAWANAADVWRLMCHRDEQDSRLRSISMLEQHPGLQPRMRAILLDWLIEVCEVYKLHRETFYLAVDYLDRYLHVAHK…
	cyclin E, isoform D	NP_723925.1	MGLNAKSVCSTSSTEPNGSIVTTAPSNGEVSSSIVVVVSSSSISSSSDSPIAILPHPDPIPSTSFSSASQRSEEELPGTSAASRTDEMCSCDSQNLAASTAATSNGNKRKRRLSSDSNEDPELGFEPPSAKRQQRLPALYGSEQGNLSSVASSVYTSPVVSVDGQSTQELLSIRSSPAEDLSEAPHSPLPDSPDSPPSPDRGSKQTPVVVRYAAEQVVTSTVVTQKTEDDDLLDDSCEDYSYDEDDEDDVEEEDDDVEIYSSTISPASSGCSQQQAVNGERTPGLPKHQEQIHHPVSDLMINMRTPMSPAVENGLRQCPLPALAWANAADVWRLMCHRDEQDSRLRSISMLEQHPGLQPRMRAILLDWLIEVCEVYKLHRETFYLAVDYLDRYLHVAHK…
	cyclin E, isoform E	NP_723926.1	MGLNAKSVCSTSSTEPNGSIVTTAPSNGEVSSSIVVVVSSSSISSSSDSPIAILPHPDPIPSTSFSSASQRSEEELPGTSAASRTDEMCSCDSQNLAASTAATSNGNKRKRRLSSDSNEDPELGFEPPSAKRQQRLPALYGSEQGNLSSVASSVYTSPVVSVDGQSTQELLSIRSSPAEDLSEAPHSPLPDSPDSPPSPDRGSKQTPVVVRYAAEQVVTSTVVTQKTEDDDLLDDSCEDYSYDEDDEDDVEEEDDDVEIYSSTISPASSGCSQQQAVNGERTPGLPKHQEQIHHPVSDLMINMRTPMSPAVENGLRQCPLPALAWANAADVWRLMCHRDEQDSRLRSISMLEQHPGLQPRMRAILLDWLIEVCEVYKLHRETFYLAVDYLDRYLHVAHK…
	cyclin E, isoform F	NP_001246037.1	MLSIFPLTRSVCSTSSTEPNGSIVTTAPSNGEVSSSIVVVVSSSSISSSSDSPIAILPHPDPIPSTSFSSASQRSEEELPGTSAASRTDEMCSCDSQNLAASTAATSNGNKRKRRLSSDSNEDPELGFEPPSAKRQQRLPALYGSEQGNLSSVASSVYTSPVVSVDGQSTQELLSIRSSPAEDLSEAPHSPLPDSPDSPPSPDRGSKQTPVVVRYAAEQVVTSTVVTQKTEDDDLLDDSCEDYSYDEDDEDDVEEEDDDVEIYSSTISPASSGCSQQQAVNGERTPGLPKHQEQIHHPVSDLMINMRTPMSPAVENGLRQCPLPALAWANAADVWRLMCHRDEQDSRLRSISMLEQHPGLQPRMRAILLDWLIEVCEVYKLHRETFYLAVDYLDRYLHV…
Cyclin G	cyclin G, isoform A	NP_524609.2	MSVPVRYSSAAAEYAAEVDCELESTLQQQQQLHLQQQYEQYQHYQYQREQDIAYYCQLQAARQQEQLMQQRTSMSSSVMPGLALPQDHQDHPAALLNGPHNNNIGLAMDAHSINAILVDDEQPSTSAQAAAAAAASAGGSAGAGSGSGLGGAIGGGKLANGINRNAEMPTDWMRIADEGRYGTPGAAGLEYQKYEQQQQLEDLAESEAGAVGGASNNNGESSSSLKKLEDQLHALTSDELYETLKEYDVLQDKFHTVLLLPKESRREVTAGGRDGSAYVLRCLKMWYELPSDVLFSAMSLVDRFLDRMAVKPKHMACMSVASFHLAIKQLDLKPIPAEDLVTISQCGCTAGDLERMAGVIANKLGVQMGHAPITSVSYLRIYYALFRNLAKEIGGDFFK…
	cyclin G, isoform B	NP_733434.1	MSVPVRYSSAAAEYAAEVDCELESTLQQQQQLHLQQQYEQYQHYQYQREQDIAYYCQLQAARQQEQLMQQRTSMSSSVMPGLALPQDHQDHPAALLNGPHNNNIGLAMDAHSINAILVDDEQPSTSAQAAAAAAASAGGSAGAGSGSGLGGAIGGGKLANGINRNAEMPTDWMRIADEGRYGTPGAAGLEYQKYEQQQQLEDLAESEAGAVGGASNNNGESSSSLKKLEDQLHALTSDELYETLKEYDVLQDKFHTVLLLPKESRREVTAGGRDGSAYVLRCLKMWYELPSDVLFSAMSLVDRFLDRMAVKPKHMACMSVASFHLAIKQLDLKPIPAEDLVTISQCGCTAGDLERMAGVIANKLGVQMGHAPITSVSYLRIYYALFRNLAKEIGGDFFK…
	cyclin G, isoform C	NP_733435.1	MSVPVRYSSAAAEYAAEVDCELESTLQQQQQLHLQQQYEQYQHYQYQREQDIAYYCQLQAARQQEQLMQQRTSMSSSVMPGLALPQDHQDHPAALLNGPHNNNIGLAMDAHSINAILVDDEQPSTSAQAAAAAAASAGGSAGAGSGSGLGGAIGGGKLANGINRNAEMPTDWMRIADEGRYGTPGAAGLEYQKYEQQQQLEDLAESEAGAVGGASNNNGESSSSLKKLEDQLHALTSDELYETLKEYDVLQDKFHTVLLLPKESRREVTAGGRDGSAYVLRCLKMWYELPSDVLFSAMSLVDRFLDRMAVKPKHMACMSVASFHLAIKQLDLKPIPAEDLVTISQCGCTAGDLERMAGVIANKLGVQMGHAPITSVSYLRIYYALFRNLAKEIGGDFFK…
	cyclin G, isoform D	NP_733436.1	MSVPVRYSSAAAEYAAEVDCELESTLQQQQQLHLQQQYEQYQHYQYQREQDIAYYCQLQAARQQEQLMQQRTSMSSSVMPGLALPQDHQDHPAALLNGPHNNNIGLAMDAHSINAILVDDEQPSTSAQAAAAAAASAGGSAGAGSGSGLGGAIGGGKLANGINRNAEMPTDWMRIADEGRYGTPGAAGLEYQKYEQQQQLEDLAESEAGAVGGASNNNGESSSSLKKLEDQLHALTSDELYETLKEYDVLQDKFHTVLLLPKESRREVTAGGRDGSAYVLRCLKMWYELPSDVLFSAMSLVDRFLDRMAVKPKHMACMSVASFHLAIKQLDLKPIPAEDLVTISQCGCTAGDLERMAGVIANKLGVQMGHAPITSVSYLRIYYALFRNLAKEIGGDFFK…
	cyclin G, isoform F	NP_001263146.1	MSVPVRYSSAAAEYAAEVDCELESTLQQQQQLHLQQQYEQYQHYQYQREQDIAYYCQLQAARQQEQLMQQRTSMSSSVMPGLALPQDHQDHPAALLNGPHNNNIGLAMDAHSINAILVDDEQPSTSAQAAAAAAASAGGSAGAGSGSGLGGAIGGGKLANGINRNAEMPTDWMRIADEGRYGTPGAAGLEYQKYEQQQQLEDLAESEAGAVGGASNNNGESSSSLKKLEDQLHALTSDELYETLKEYDVLQDKFHTVLLLPKESRREVTAGGRDGSAYVLRCLKMWYELPSDVLFSAMSLVDRFLDRMAVKPKHMACMSVASFHLAIKQLDLKPIPAEDLVTISQCGCTAGDLERMAGVIANKLGVQMGHAPITSVSYLRIYYALFRNLAKEIGGDFFK…
Cyclin H	cyclin H	NP_524207.1	MYPVSSQKRSWTFANEGQLMEFRVEQNSKYIESHEEEAQGRDLNEHFLTSAEERLLLKQYEIYLFDFCRRFEPTMPKCVVGTAFHYFKRFYLNNSPMDYHPKEILATCVFVACKVEEFNVSINQFVNNIKGDRNKATDIVLSNELLLIGQLNYYLTIHNPFRPIEGFLIDIKTRSNMQNPDRLRPHIDSFIDSTYYSDACLLHTPSQIALAAVLHAASREQENLDSYVTDLLFVSAREKLPGLIDAVRKIRIMVKQYQQPDREKVKAIEKKLDKCRNQANNPDSELYKERLRRLYTDEDDMPAEDASFHIADVSSDTSAMNISQ
Cyclin J	cyclin J, isoform A	NP_523903.1	MEQKVAAEQNIFVVDRKLKKTCPQADVERLAKTHWLTDYARDIFLTMREQELSRRPLFYLSPQLNERRRMLQLLKLATSAHKLSRCALHLAVYYMDRFVDYYKIRPDKLLLVAITCLHIAAQIENTDAFIPRYSEMNRLVKNAYTAFEYKAVERKILCFLNFELIRPTTASFVELFACSFLTRSDFKNYIEMLDEYERNHHTQPYQRYISFEEMLSILAQLLLRMADYTLYISRFANDLPSLLAAACIAAVRQVSGVRRWSEYLVGLTSYTEANVEPYMNVLTDYYYYHVIQTDYGSPSVQTNQSLASPDSGFEESFTENTNLVVSDEVVTVETYNIITVQLQDPSPHSSTFLPKEQTNLKRSRFEDDTENQHPLKHAKVESVAKD
	cyclin J, isoform B	NP_995989.1	MEQKVAAEQNIFVVDRKLKKTCPQADVERLAKTHWLTDYARDIFLTMREQELSRRPLFYLSPQLNERRRMLQLLKLATSAHKLSRCALHLAVYYMDRFVDYYKIRPDKLLLVAITCLHIAAQIENTDAFIPRYSEMNRLVKNAYTAFEYKAVERKILCFLNFELIRPTTASFVELFACSFLTRSDFKNYIEMLDEYERNHHTQPYQRYISFEEMLSILAQLLLRMADYTLYNLPTICHPFWLPPALLQFARSAGSGAGRST
Cyclin K	cyclin K, isoform A	NP_788082.1	MPCWYYDKKELRETPSILDGISFETERRYRKEGARFIMECGTKMGLGHNTMATGVVYFHRFYMFHSFRSFPRYVTACCCLFFAGKVEETPKKCRDIIKTARGILTDNYFYSFGDDPKEEVMTLERILLQTIKFDLQVEHPYTFLLKYAKCFKGDQQKLQKMVQMAWNFVNDSLSTVVCLQWEPEIIAVALIHLASKLSKFTVQDWEGRQPQQQRWWDMFVSDVTMEILEDICHQVLDLYQSTQKEALQPTSPPQKPPSRADSPKSGKLTNSTGIGPLSVPQQPPPPVCGNGGVLEVSNIQSIKSLASGVPIIGPSDSQNLLQGPTPPGQPSGYHIYHAPPPPPPPVVPMPPYPSSGWGVQQTVVGHYSGSAAPPPPMPPSLPPGASGYYNAGGRPSQQRY
	cyclin K, isoform B	NP_788083.1	MPCWYYDKKELRETPSILDGISFETERRYRKEGARFIMECGTKMGLGHNTMATGVVYFHRFYMFHSFRSFPRYVTACCCLFFAGKVEETPKKCRDIIKTARGILTDNYFYSFGDDPKEEVMTLERILLQTIKFDLQVEHPYTFLLKYAKCFKGDQQKLQKMVQMAWNFVNDSLSTVVCLQWEPEIIAVALIHLASKLSKFTVQDWEGRQPQQQRWWDMFVSDVTMEILEDICHQVLDLYQSTQKEALQPTSPPQKPPSRADSPKSGKLTNSTGIGPLSVPQQPPPPVCGNGGVLEVSNIQSIKSLASGVPIIGPSDSQNLLQGPTPPGQPSGYHIYHAPPPPPPPVVPMPPYPSSGWGVQQTVVGHYSGSAAPPPPMPPSLPPGASGYYNAGGRPSQQRY
	cyclin K, isoform C	NP_001286131.1	MPCWYYDKKELRETPSILDGISFETERRYRKEGARFIMECGTKMGLGHNTMATGVVYFHRFYMFHSFRSFPRYVTACCCLFFAGKVEETPKKCRDIIKTARGILTDNYFYSFGDDPKEEVMTLERILLQTIKFDLQVEHPYTFLLKYAKCFKGDQQKLQKMVQMAWNFVNDSLSTVVCLQWEPEIIAVALIHLASKLSKFTVQDWEGRQPQQQRWWDMFVSDVTMEILEDICHQVLDLYQSTQKEALQPTSPPQKPPSRADSPKSGKLTNSTGIGPLSVPQQPPPPVCGNGGVLEVSNIQSIKSLASGVPIIGPSDSQNLLQGPTPPGQPSGYHIYHAPPPPPPPVVPMPPYPSSGWGVQQTVVGHYSGSAAPPPPMPPSLPPGASGYYNAGGRPSQQRY
Cyclin T	cyclin T, isoform B	NP_524127.2	MSLLATPMPQAATASSSSSASAAASASGIPITANNNLPFEKDKIWYFSNDQLANSPSRRCGIKGDDELQYRQMTAYLIQEMGQRLQVSQLCINTAIVYMHRFYAFHSFTHFHRNSMASASLFLAAKVEEQPRKLEHVIRAANKCLPPTTEQNYAELAQELVFNENVLLQTLGFDVAIDHPHTHVVRTCQLVKACKDLAQTSYFLASNSLHLTSMCLQYRPTVVACFCIYLACKWSRWEIPQSTEGKHWFYYVDKTVSLDLLKQLTDEFIAIYEKSPARLKSKLNSIKAIAQGASNRTANSKDKPKEDWKITEMMKGYHSNITTPPELLNGNDSRDRDRDRERERERERDPSSLLPPPAMVPQQRRQDGGHQRSSSVSGVPGSSSSSSSSSHKMPNYPGG…
	cyclin T, isoform C	NP_001261992.1	MSLLATPMPQAATASSSSSASAAASASGIPITANNNLPFEKDKIWYFSNDQLANSPSRRCGIKGDDELQYRQMTAYLIQEMGQRLQVSQLCINTAIVYMHRFYAFHSFTHFHRNSMASASLFLAAKVEEQPRKLEHVIRAANKCLPPTTEQNYAELAQELVFNENVLLQTLGFDVAIDHPHTHVVRTCQLVKACKDLAQTSYFLASNSLHLTSMCLQYRPTVVACFCIYLACKWSRWEIPQSTEGKHWFYYVDKTVSLDLLKQLTDEFIAIYEKSPARLKSKLNSIKAIAQGASNRTANSKDKPKEDWKITEMMKGYHSNITTPPELLNGNDSRDRDRDRERERERERDPSSLLPPPAMVPQQRRQDGGHQRSSSVSGVPGSSSSSSSSSHKMPNYPGG…
Cyclin Y	cyclin Y, isoform A	NP_609519.1	MGNKNSCCAYSSPQSDRKSKDMPPVFEERIIQLGHPPHTSQHQLDGHHGSASAVHLHHHHHGHNQQQNQQGGGGDNYENQQNLQHISEREALEGEEDPSVDPTAATMFLERSKVENGGMTRKRSQQQIAQQAGSGGGGGGGGGGGSTPGGNSCGGGGGMKKSSSCSTIYLDDSTVSQPNLKNTVKCVSLAIYYHIKNRQSDRRLDIFDEKLHPLTHDQVPDNYDTHNPEHRQIYKFVRTLFNAAQLTAECAIITLVYLERLLTYAELDVGPCNWKRMVLGAILLASKVWDDQAVWNVDYCQILKDITVEDMNELERQFLELLQFNINVPSSVYAKYYFDLRTLAEANELNFPTEPLSKERAQKLEAMSRVMQDKVTAEALKNGIKKWSSMDNISQGGPR…
	cyclin Y, isoform B	NP_001260394.1	MGNKNSCCAYSSPQSDRKSKDMPPVFEERIIQLGHPPHTSQHQLDGHHGSASAVHLHHHHHGHNQQQNQQGGGGDNYENQQNLQHISEREALEGEEDPSVDPTAATMFLERSKVENGGMTRKRSQQQIAQQAGSGGGGGGGGGGGSTPGGNSCGGGGGMKKSSSCSTIYLDDSTVSQPNLKNTVKCVSLAIYYHIKNRQSDRRLDIFDEKLHPLTHDQVPDNYDTHNPEHRQIYKFVRTLFNAAQLTAECAIITLVYLERLLTYAELDVGPCNWKRMVLGAILLASKVWDDQAVWNVDYCQILKDITVEDMNELERQFLELLQFNINVPSSVYAKYYFDLRTLAEANELNFPTEPLSKERAQKLEAMSRVMQDKVTAEALKNGIKKWSSMDNISQGGPR…
Apis melifera
cyclin G	cyclin G	XP_006557807.1	MDTSGLPVPDAIHPLLEQLQEALVLEVKYQPNLQLPNITQNDEITIGARDGSAHVLRCLKVWYDLPSDVFFVAINLMDRFLTKMKARPKHMACISVSAFHIAAVQLAQSLDADHLVSISQCKCTGGDLKRMSEVIRNKLEWAPGTQPITSLTFLQLFNAMFLAIASHLGLDMYTSIVTESELLLRLEMVACDGNCASLRPSEVALVLLCTYLDGAVNRLDTNTDIPISTTAIPSSSTINTSISRHQMLRLLDFAIELQKICKISDTSFFSTHEAVGAVLSKYNAQEQTPHRQRLIWRLSSRTARLLRPTDKFTSVLPVIAEHTPVPSPSKIRKNRKFGRRHGNKRR
	cyclin G	XP_392746.3	MDTSGLPVPDAIHPLLEQLQEALVLEVKYQPNLQLPNITQNDEITIGARDGSAHVLRCLKVWYDLPSDVFFVAINLMDRFLTKMKARPKHMACISVSAFHIAAVQLAQSLDADHLVSISQCKCTGGDLKRMSEVIRNKLEWAPGTQPITSLTFLQLFNAMFLAIASHLGLDMYTSIVTESELLLRLEMVACDGNCASLRPSEVALVLLCTYLDGAVNRLDTNTDIPISTTAIPSSSTINTSISRHQMLRLLDFAIELQKICKISDTSFFSTHEAVGAVLSKYNAQEQTPHRQRLIWRLSSRTARLLRPTDKFTSVLPVIAEHTPVPSPSKIRKNRKFGRRHGNKRR
cyclin-A2	cyclin-A2	XP_006565424.1	MATIRVHEDQENRISDVRRGKENINVPLQNQTLQPTKRAVLGVLHNNCNRNTKSEIYKDEKYQKTKAVIPTHFEAFKIYEEKKEEVIFKIYEDKLEEETSVALRDTKDKKEMREKENITFEREKPRLEVNPINVSNLPTFYNAIQDINQKKENEITFSQGSPMSLEKSISYLSSSKKNHQKRRKSIKEMRMNFFDVDEYRADIYNYLRVAETHHRPKPGYMKKQSDITYSMRSILVDWLVEVAEEYRLQTETLYLAVSYIDRFLSYMSVVKSKLQLVGTAAMFIAAKYEEIYPPEVGEFVYITDDTYPKKHVLRMEHLILRVLSFDLTVPTPLTFLMEFCISNNLSEKIKFLAMYLCELSMLEGDPYLQFLPSHLAASAIALARHTLLEEMWPHELELS…
cyclin-C	cyclin-C	XP_395475.2	MAGNFWQSSHHQQWLLDKQDLVRERQHDLSIFTEEEYQKLFIFFSNLIQVLGEQLKLRQQVIATATVYFKRFYARNSLKCIDPLLLAPTSVFLASKVEEFGVISHNRLIAACQTVVKNKFNYAYSQEFPYRGSHISECEFYLLEHLDCCLIVYQPYRPLLILIQDIGPDEQLLTLAWRIINDSLRTDVCLLYPPHQIAIGCLQIACVILQKDLKAWFAELNADMEKIQEIARYIINLYELWKTYDEKKEIQGLLSKMPKPTPSPPQH
cyclin-H	cyclin-H	XP_393939.3	MFPQSSQSRYWIFSDENDLTALREKTNAEFIQKHGANMTSGEREEHFLSHTEERILLRFYELQLRDFCRRFTPSMPRATIATALHYFKRFYLRNSVMDYHPKEILVTCVYLACKVEEFNVSIYQFVANIKGDREKASDIILNNELLLMQQLNYNLTVHNPFRPVEGLMIDIKTRYTSLENPERLRPYIDEFLERVFLTDSVLLYTPSQVALAATLHAASRASANLDNYVTDILFSKEHLGCIIEAVRKIRSMAKCVDPPSREMVRALEKKLEKCRNQENNPDSEIYKQRMQEMLDEEDLQDNEKYAKIIQDQAAHDEKILGVSKVLSPSAL
cyclin-K	cyclin-K	XP_394536.1	MPCWYYEKKELRNTPSIQDGIDYETECRYRKEGARFIIDTGTKMDLGYNTMATGVVYFHRFYMFHSFKNFPRYVTACCCLLLAGKVEETPKKCKDIIRTAKSLLSEQKFMTFGEDPKEEVMTLERILLQTIKFDLQVEHPYSYLLKYAKCLKGDKNKLQKMVQMAWTFVNDSLCTTLSLQWEPEIIAVALMYLAGKLSKFEVVDWNGRQPKHLRWWDMFVEDVTMDLLEDICHQVLDLYSQANNTKPPDSPPLTPSNEPCRDRTITAPPTESASTTPNVTPGKVTKVEAAAVSSNGCLTTDTTDSIKPMDVPTHFPTYPANYAPSNINININYPPAFPPANVSVPPPPVNTMNHIVPPMHHMGSSGTTRPAPPAPTTTPAPFQPYPYPTNASYFPPNNP…
cyclin-Q	cyclin-Q	XP_003249557.1	MNPTEPTSTETLSSKMKDVIDVLAMQREKRNTLQKSITIDYTKSSDSFTISRFIFECGLKLEAHPLTIATAATLYHRFIKEAVPGGYDNYLIAATCLYLAGKVKDDNLKIRDVMNVSYSTLHRGSQPLELGDQYWSMRDAIVQAELLIMRMLKFQVTPIHPHKYMLHYLRSLQAWFGEEEWSKYPVAKTSMALLQDFHHSPAILDYPPNLIAIACINLSLQIYGVVVPLMDECDQQPWFNVFCKDLTRDKLWEIMEKVMGAYDEEPETRDN
cyclin-T	cyclin-T isoform X2	XP_006557619.1	MAADEKWYFTKEQLTNTPSRRCGIDADKELSYRQQAANFIQDMGQRLVVSQLCINTAIVYMHRFYVFHSLSHFHRNAIAAAALFLAAKVEEQPRKLEHVIKTAHMCLHRDQPSPDVRSEQYLEQAQDLVFNENVLLQTLGFDVAIDHPHTHVVRCCQLVKASKDLAQTSYFMASNSLHLTTMCLQYKPTVVACFCIHLACKWSNWEIPQSTEGKHWFWYVDRTVTSELLQELTAEFLHIFDKCPSRLKRKIMSISANQSPSINHPSLPNSPFDAEPRKVQSPATTVDGGPTFHTNRPHQTEKQEEKKQNAPVPARPPVDYREYREKKERERLEREKASAPVTVAQSHVSDINKHHSHHHKPVSSTNVLNKHPLPLGQKTLHHNHHHRPDIKVGQPVPQR…
cyclin-Y	cyclin-Y	XP_623094.2	MGNKSSCCVYSSPQVGRKELGSEGVTRGLEEHLPEGGISVNNLQHISEREPEDWDSDPSLHPCAGTIFMERSKQAIENGMVRKKSQHQIADIRPLKKSSSCSTIYLDDSTVSQPNLKNTVKCVALAVYYHIKNRTSQRQIDIFDEKLHPLTREGVTEDYDKQNPEHKQIYKFVRTLFNAAQLTAECAIITLVYLERLLTYAEIDITPANWKRIVLGAILLASKVWDDQAVWNVDYCQILKDITVEDMNELERQFLEMLQFNINVPSSVYAKYYFDLRTLAEANELTFPSEPLSKEKAQKLEAMSRVYEDKVTAEALRTGIKRWSSLDNICLGGPRRSIAILS
cyclin-D2	G1/S-specific cyclin-D2	XP_396634.2	MDLLCCETTETECRAYADPALLGDDRVLQNLLKTEERYAPSSSYFECVQRDISPLMRKIVAEWMLEVCEEQKCQDEVFPLSMNYVDRFLSICPIRKSQLQLLGTACLLLASKLREPSPLTAEVLVFYTDNSITMDDLWRWEQLVVSKLKWELSAVTPGDFLMHILSRLPVPRTWDPVMVRRHAQTFIALSAREYKFSMYTPSMIAAASVAAALHGLDWTGKSGYGLAGLLDELTRITAIEQDYLQGCLEQIEEMVSQAVGADGAGGNGHQMTGSSGASQRPLGDEITSQEKILEHEKAGTPTDVRDVHF
cyclin-E1	G1/S-specific cyclin-E1	XP_016769674.2	MPQTSLHGKKSQTYLQGGKLVTQSSKRKRRATDISEDSENVYPPSKIPALSHVSYTESCHTVHPLENSCTQHQVSPLKEQQEPATWSELRTSTCFLTPSSSNNTSNRPSPLPSFPWADGSQVWSLMCLGDQKTITQRNPQMFQRHPTLQPRMRAILLDWLIEVCEVYKLHRETYYLAMDYIDRYLSIHQNVPKNQLQLIGITCLFIAAKVEEIYPPKIAEFAYVTDGACTEEEILGKELVILKGLGWNLSPVTAPGWLNIYMQIESGDWSRPNAFIYPQYGGLQYSQAAQLLDLATLDEGSLKFPYSHIAAAAIYHTQGRECALRVSRIPWEQLASCVKWLTPFAMTTAEEDSQCLLRSAITPVESHSGSGLKATVPNIVMDESHRIQTHVVDLNMLEK…
cyclin-B3	G2/mitotic-specific cyclin-B3	XP_016770657.1	MAPSKILNVQNKQSNTNVIRKGITTRSQNSALNNVLLKAPANGKESRVKRKAEASPPKEKTTKRSALGNITNAIGKTLGTHQTQEPKKAVKKTTVTQIKSFTQTSSIRTLEKGVIKPEVIPQKPKPVPRVKPIKKDEEKTEIPSKILNVRRSLDLEKSEDSSLYVSALEEITDDSTKKSRRSNIQTEEPEKTEVENESNEPQVPAKTQERSAAQLDAAPEQILPEGVQWDFDAENWLDPFQVSHYAMDIFNYLKSREHLFPIGDYMERQVCLSPWMRALLVDWMVEVQESFELNHETLYLAVKLVDLYLTKVTVVKETLQLLGAASLFIASKYDERIPPMVEDFLYICDGAYKQRALIRMEMSILKVVDFDLGIPLSYRFLRRYARCAKVSMPTLTLAR…
	G2/mitotic-specific cyclin-B3	XP_026299394.1	MAPSKILNVQNKQSNTNVIRKGITTRSQNSALNNVLLKAPANGKESRVKRKAEASPPKEKTTKRSALGNITNAIGKTLGTHQTQEPKKAVKKTTVTQIKSFTQTSSIRTLEKGVIKPEVIPQKPKPVPRVKPIKKDEEKTEIPSKILNVRRSLDLEKSEDSSLYVSALEEITDDSTKKSRRSNIQTEEPEKTEVENESNEPQVPAKTQERSAAQLDAAPEQILPEGVQWDFDAENWLDPFQVSHYAMDIFNYLKSREHLFPIGDYMERQVCLSPWMRALLVDWMVEVQESFELNHETLYLAVKLVDLYLTKVTVVKETLQLLGAASLFIASKYDERIPPMVEDFLYICDGAYKQRALIRMEMSILKVVDFDLGIPLSYRFLRRYARCAKVSMPTLTLAR…
