# Supplementary material for: Genome-Wide Identification, Expression Profiling, and Characterization of Cyclin-like Genes Reveal Their Role in the Fertility of the Diamondback Moth
Source: Biology (Basel). 2022 Oct 12;11(10):1493. doi: 10.3390/biology11101493 (PMC9598266; doi:10.3390/biology11101493)
Supplement: Supplementary file 1 [file biology-11-01493-s001.zip › Table S5.xlsx]

## Sheet: Sheet1
miRNA	Target gene	Expectation	UPE$	miRNA_start	miRNA_end	Target_start	Target_end	miRNA_aligned_fragment	alignment	Target_aligned_fragment	Inhibition
pxy-miR-8513-3p	PxCyc A2	4	-1	1	22	469	490	CAUUCGGUUUAAGUUCUUUUCU	.:::::: : ::.:::.:::	GUGAAAGAAGUGAAGCCGGAUG	Translation
pxy-miR-263	PxCyc rel5	4.5	-1	1	22	864	885	CGUGGUCUCUUAGUGGCAUCUC	::.:: :.:::::::::	GCUGCGCUACCAGGAGACCACG	Cleavage
pxy-miR-279b-3p	PxCyc B3	4.5	-1	1	22	532	553	UGACUAGAUUUUCACUCAUCCU	:: :::::.:: :::: ::	ACUAUUAGUGAGAAACUAGACA	Cleavage
pxy-miR-281	PxCyc rel6	4.5	-1	1	22	351	372	UGUCAUGGAGUUGCUCUCUUUA	.::::: .::: :::::.:	CCGAGAGAUUAACACCAUGGCC	Cleavage
pxy-miR-8522	PxCyc C2	4.5	-1	1	22	146	167	AUUUGCCGAAGGUUCUGAUACC	::. :::.::.::::::	GUCCUCGUAACUUUUGGCAAAG	Cleavage
pxy-miR-8530-5p	PxCyc D3	4.5	-1	1	21	148	168	ACAGAUCGUGAUGGCCUUAGA	:::: :::::::: :::	AGCAAGGGCAUCACGAGCUGG	Cleavage
pxy-miR-8534-3p	PxCyc rel6	4.5	-1	1	22	591	611	GAAGUCUGCCGAUGCCGUCAGU	:::: :::::.:: :::::::	CCUGAAGGCAUUGG-AGACUUC	Cleavage
pxy-miR-193	PxCyc rel2	5	-1	1	21	1447	1467	AGGGUCUUAGCGGUCGAGUGG	.::: ::::: :.::::.	AGGCUCAACCGCAAGGACCUG	Cleavage
pxy-miR-2733a	PxCyc B3	5	-1	1	22	443	464	UCACUGGGUUUGUGAUUCCUGC	: :::.: ::: ..:..::::	CCCGGAGUGACAUGUCUGGUGA	Translation
pxy-miR-2733b-3p	PxCyc B3	5	-1	1	22	1144	1165	UCACUGGGUGUGUGAUGCCUGU	::::: ::: ::.::::.	GAGCGCAUCCCACCCCUAGUGG	Cleavage
pxy-miR-2733b-3p	PxCyc B3	5	-1	1	22	443	464	UCACUGGGUGUGUGAUGCCUGU	: :: .: :::...:..::::	CCCGGAGUGACAUGUCUGGUGA	Cleavage
pxy-miR-2733b-3p	PxCyc D3	5	-1	1	22	370	391	UCACUGGGUGUGUGAUGCCUGU	::::: ::: ::.::::.	GAGCGCAUCCCACCCCUAGUGG	Cleavage
pxy-miR-6307	PxCyc B3	5	-1	1	22	976	997	CAAGCUCGAACUUUUCCUGCGC	:. :::::.:. ::::::::	GUCCAGGAGAGCUUCGAGCUGA	Translation
pxy-miR-6307	PxCyc D3	5	-1	1	22	202	223	CAAGCUCGAACUUUUCCUGCGC	:. :::::.:. ::::::::	GUCCAGGAGAGCUUCGAGCUCA	Translation
pxy-miR-8506	PxCyc B1	5	-1	1	20	1378	1397	UUAGGUGUGAGGGUCACAGC	::::: .:.: :::::.::	GCUGUCGCUCGCACACUUAC	Translation
pxy-miR-8522	PxCyc K	5	-1	1	22	322	343	AUUUGCCGAAGGUUCUGAUACC	:..: :::::::::.:.	AAGUUUGGUACCUUCGGCGAGG	Cleavage
pxy-miR-8532-5p	PxCyc D	5	-1	1	23	756	778	CGGGGCAUCUUGUGUCGAAAACU	::::::.:..: ::::. :	CGGCUUCGACGCGGGCUGCCUGG	Cleavage
pxy-miR-8533	PxCyc G1	5	-1	1	22	753	774	UUCUAGAGGAUCUUGGGCGCGC	:: :: :.::: :.::::::.	GCUCGAACGAGAACUUCUAGAG	Translation
pxy-miR-8534-3p	PxCyc rel6	5	-1	1	22	618	639	GAAGUCUGCCGAUGCCGUCAGU	::::. :: ::::.:::::.	CCUGAUUACAACGGCGGACUUU	Cleavage
pxy-miR-8537-5p	PxCyc C2	5	-1	1	22	734	755	GCUGUUAUUGCAAAAUGUUCUA	: : :: ::::::::.: ::	CAUAUCAGAUUGCAAUAGCUGC	Cleavage
pxy-miR-8537-5p	PxCyc C1	5	-1	1	22	590	611	GCUGUUAUUGCAAAAUGUUCUA	: : :: ::::::::.: ::	CAUAUCAGAUUGCAAUAGCUGC	Cleavage
pxy-miR-965	PxCyc H	5	-1	1	23	120	142	GGGAGAAGUUAUAUCGCUGUAUG	: ::: :.:: :::: ::.::	GUUCCAGAGGUACAACUACUUCC	Translation
