# Supplementary material for: Genome-Wide Identification, Expression Profiling, and Characterization of Cyclin-like Genes Reveal Their Role in the Fertility of the Diamondback Moth
Source: Biology (Basel). 2022 Oct 12;11(10):1493. doi: 10.3390/biology11101493 (PMC9598266; doi:10.3390/biology11101493)
Supplement: Supplementary file 1 [file biology-11-01493-s001.zip › Table S6.xlsx]

## Sheet: Sheet1
GeneID	Gene Name	Renamed	Length	Eg	L1	L2	L3	L4	P	MA	FA		H	FB	HL	MG	MT	SG	SV	T	Ov
Px008345	Cyclin-D3	PxCyc D3	744	27.1759	1.22311	2.29985	1.68057	1.00183	8.22444	2.40883	74.2207		5.07994	0	0	0.287421	1.17639	0	0.451719	33.8627	106.32
Px006817	Cyclin-K	PxCyc K	519	166.605	55.4063	47.1456	46.118	24.1274	71.4543	45.6579	98.729		99.4181	37.5197	25.9856	23.4855	47.7811	29.9209	53.0991	5.20048	16.115
Px007867	Cyclin-related	PxCyc rel1	867	2.23281	0.419837	0.986788	0	0	0.855473	0.918707	3.82529		0.189533	0.522323	0.202018	0	0.3365	0	0	17.3099	52.9706
Px012463	Cyclin-C-1	PxCyc C1	813	11.1119	2.68633	3.15699	4.17442	3.30051	7.52643	6.1233	14.6857		8.08487	2.78508	2.3698	4.47147	3.58851	1.41487	4.54719	0	16.4495
Px012660	Cyclin T	PxCyc T1	756	144.25	18.7777	20.1438	13.94	8.87339	35.0735	9.48237	48.037		83.9013	6.58915	4.17024	6.78862	9.64767	23.2036	55.124	17.3099	52.9706
Px014457	Cyclin-related	PxCyc rel2	1569	17.6846	7.77179	9.70599	5.35066	3.89547	11.4634	10.9147	36.5685		2.82777	3.75214	4.01874	5.72424	5.9502	3.4824	3.21299	0	0
Px015088	Cyclin-B1	PxCyc B1	1440	26.4462	0.126388	0	0	0.207046	0.257533	0.276569	245.285		0.342344	3.14482	0.851423	0	0	0.199704	0.700164	2.13359	376.074
Px015665	Cyclin-G1	PxCyc G1	1173	76.649	147.865	102.695	109.792	71.8041	111.444	95.4057	165.685		76.769	95.7442	72.4192	96.8029	141.023	258.644	226.058	9.12403	103.035
Px016300	Cyclin-related	PxCyc rel3	1356	18.2417	5.10027	4.29034	4.74215	2.19872	9.84551	9.2516	17.4876		4.48379	5.00945	2.84167	3.4694	7.74546	5.51394	7.18752	0.506412	5.78899
Px016302	Cyclin-related	PxCyc rel4	453	14.2446	4.82117	4.91041	6.70322	4.60711	13.0984	9.23118	26.7226		8.70595	5.99807	4.63973	7.08084	10.9485	8.25265	4.45137	0.506412	5.78899
Px001947	Cyclin A2	PxCyc A2	1458	501.148	3.49518	14.3178	19.1117	7.87285	78.3409	21.7158	595.178		45.4204	4.9696	3.48378	0.293335	3.8019	1.38067	12.2169	4.74523	221.89
Px003066	Cyclin-B3	PxCyc B3	1638	218.377	5.55553	16.505	15.3758	8.82789	87.2782	32.4589	309.381		37.3192	1.93528	2.24551	4.43871	4.63088	1.22894	11.695	129.935	274.325
Px004935	Cyclin-T	PxCyc T2	1845	92.7994	20.5181	24.4839	19.0723	19.3916	52.1599	32.4867	67.5889		24.671	19.1451	21.5496	31.5257	36.3694	26.9648	33.6989	5.20048	16.115
Px005179	Cyclin-related	PxCyc rel5	1209	64.5816	48.4729	26.749	23.7866	15.4128	49.9985	40.353	71.186		50.6974	31.4638	25.4974	41.0349	65.1541	78.0182	67.2713	3.74544	27.6712
Px005660	Cyclin-H	PxCyc H	975	185.974	18.8532	23.341	13.9233	12.2316	57.0535	36.7624	84.8691		80.2243	16.7208	9.16169	12.5015	14.3629	16.2221	39.9847	461.922	181.848
Px005787	Cyclin-D	PxCyc D	1014	10.6062	0.358973	0.337493	0.176155	0	5.66877	0.392761	14.2277		1.94467	0	0	0	0	0.283603	0	0	16.4495
Px006186	Cyclin-related	PxCyc rel6	948	95.2948	50.4913	43.1382	34.8575	29.0912	133.2	70.7877	135.74		92.5628	32.9609	31.4087	35.8658	87.7083	95.8577	113.09	87.7083	106.32
Px008001	Cyclin-C-2	PxCyc C2	957	9.43986	2.66248	1.25158	3.35964	2.02502	6.78143	3.74539	6.75782		3.26246	1.41961	1.09812	2.45795	0.914563	0.901483	1.05354	17.3099	52.9706
Px013211	Cyclin-Y	PxCyc Y	1011	101.058	20.1621	51.7897	42.756	29.4902	125.267	43.1349	112.683		86.1446	54.6471	22.002	39.3417	116.871	29.8666	75.1274	283.007	214.029
Px015145	Cyclin-E	PxCyc E	1542	176.176	2.36056	12.3172	14.0163	6.76726	42.5681	17.5627	165.074		19.1819	5.28624	2.72607	0.138678	4.35159	0	4.57695	660.457	402.26
Px000785	Cyclin-L2	PxCyc L2	1251	299.859	58.9206	68.936	54.1146	35.8681	97.9737	51.7323	190.879		91.1603	41.6293	20.1611	15.7261	36.614	25.5161	44.0583	16.9349	20.5732
